# Supplementary material for: Genome Editing in Mouse Embryo Using the CRISPR/Cas12i3 System
Source: Int J Mol Sci. 2025 Mar 26;26(7):3036. doi: 10.3390/ijms26073036 (PMC11988942; doi:10.3390/ijms26073036)
Supplement: Supplementary file 1 [file ijms-26-03036-s001.zip]

Archive with 1 entries (1 files):
- ijms-3525276-supplementary.pdf
